# Supplementary material for: Transitioning Adolescents to Adult HIV Care in the United States: Implementation Lessons from the iTransition Intervention Pilot Trial
Source: Trop Med Infect Dis. 2024 Dec 3;9(12):297. doi: 10.3390/tropicalmed9120297 (PMC11679769; doi:10.3390/tropicalmed9120297)
Supplement: Supplementary file 1 [file tropicalmed-09-00297-s001.zip]

Archive with 1 entries (1 files):
- tropicalmed-3318585-supplementary.pdf
